# Supplementary material for: Data on industrial new orders for the euro area
Source: Data Brief. 2016 Sep 10;9:368–71. doi: 10.1016/j.dib.2016.08.068 (PMC5035332; doi:10.1016/j.dib.2016.08.068)
Supplement: Supplementary file 2 — Supplementary material [file mmc2.xlsx]

## Sheet: Data on euro area new orders 
	Industrial new orders; total	Industrial new orders; total excluding heavy transport equipment	Industrial new orders; intermediate goods	Industrial new orders; capital goods	Industrial new orders; consumer goods	Industrial new orders; non-durable consumer goods	Industrial new orders; durable consumer goods	Industrial new orders; total, domestic	Industrial new orders; total, non-domestic	Industrial new orders; non-domestic, non-euro area, total	Industrial new orders; non-domestic, euro area, total
	STS.M.I8.Y.ORDT.NSC002.3.000	STS.M.I8.Y.ORDT.NSC003.3.000	STS.M.I8.Y.ORDT.NS0042.3.000	STS.M.I8.Y.ORDT.NS0052.3.000	STS.M.I8.Y.ORDT.NS0062.3.000	STS.M.I8.Y.ORDT.NS0072.3.000	STS.M.I8.Y.ORDT.NS0082.3.000	STS.M.I8.Y.ORDD.NSC002.3.000	STS.M.I8.Y.ORDE.NSC002.3.000	STS.M.I8.Y.ORDX.NSC002.3.000	STS.M.I8.Y.ORDZ.NSC002.3.000
1995-01-01	70.6			65.9	97.5				51.3
1995-02-01	70.5			65.1	98.9				51.1
1995-03-01	71.6			67.4	97.8				52.2
1995-04-01	70.9			65.3	103.2				51.4
1995-05-01	72.1			69.2	103.4				50.8
1995-06-01	71.1			67.1	103.5				50.6
1995-07-01	72.7			70.4	101.5				51.6
1995-08-01	70			66.2	103.9				50.3
1995-09-01	71.6			68.2	105.7				51
1995-10-01	68.6			66.3	104.9				49.6
1995-11-01	70.5			71.2	107.7				50.3
1995-12-01	70.5			68.6	105.8				51.1
1996-01-01	69.5	71.3	67.8	66.9	100.7				50.4
1996-02-01	68.1	69.7	66.2	66.4	99.8				50.7
1996-03-01	69	70.2	66.5	67.6	99.5				51.9
1996-04-01	68.8	70.2	65.7	67.3	100				51.2
1996-05-01	69.8	70.9	66.5	68	101.7				52.6
1996-06-01	70.2	71.1	66.5	68.8	102.5				51.2
1996-07-01	68.6	69.1	66.4	68.7	100.1				52.4
1996-08-01	69.3	70.3	66.8	69.8	99.4				52.2
1996-09-01	69.8	71.2	67.6	67.5	100.2				52.1
1996-10-01	70.6	72.3	68.2	69.1	99.8				54.2
1996-11-01	70.4	71.9	67.4	70.2	100.5				53.4
1996-12-01	69.8	71.4	67.9	67.3	101				53
1997-01-01	70.9	72.7	68.1	70	97.3				55.4
1997-02-01	72.7	73.9	70.2	70.1	106				56.8
1997-03-01	73.1	74.2	71.4	71.9	105.7				57.1
1997-04-01	75.9	77.2	72.8	75.5	105.3				59.6
1997-05-01	73.6	74.9	72.4	73.2	104.6				57.7
1997-06-01	75.2	76.8	73.9	73.6	106.6				58.5
1997-07-01	76.2	77.5	73.9	74.6	110.5				60
1997-08-01	75.9	77.2	74.2	74.7	108.8				60.9
1997-09-01	77.6	78.7	75.3	76.8	111				62.6
1997-10-01	78.2	79.5	77	77.7	110.8				62.3
1997-11-01	77.4	79.1	76.7	76.4	108.9				61.7
1997-12-01	77.7	77.9	76.5	76.2	113.4				63
1998-01-01	77.9	78.3	75.7	78.9	109.2			93.5	61.3
1998-02-01	78.9	79.2	75.5	79.4	109.6			93.8	62.7
1998-03-01	79.1	79.8	75	80.3	111			94.3	63.6
1998-04-01	78.8	79.7	74.9	79.9	109			93.5	63.1
1998-05-01	79.2	80	74.1	83.4	111			95.1	63.1
1998-06-01	78.2	79.5	75.4	78.9	110.1			93.6	61.9
1998-07-01	77	77.5	72.8	78.1	109.8			92.1	60.5
1998-08-01	77.5	77.9	71.7	77.5	103.9			92.8	60.7
1998-09-01	77.1	77.3	71.3	79.3	105			91.8	61.1
1998-10-01	75.8	76.3	70.5	79.2	102.5			91.1	59.8
1998-11-01	74.8	76	70.1	77.9	105.4			90.1	58.5
1998-12-01	74.2	74.7	69.5	77.2	112.1			87.3	60
1999-01-01	76.4	77.1	70.4	80.6	104.3			91.7	59.8
1999-02-01	74.8	75.4	68.7	78.5	103.3			88.4	59.6
1999-03-01	75.5	76.5	69.9	79	105.4			88.8	60.5
1999-04-01	75.8	76.6	69.5	79.5	104.6			90.2	60.5
1999-05-01	78.1	78.9	71.3	82.8	107.8			92.7	61.6
1999-06-01	78.4	79	72	82.8	110.9			92.6	62.7
1999-07-01	80.1	81.3	74.6	83.8	114.1			94.1	64
1999-08-01	80.7	81.4	74.9	82.8	110.1			93.7	66.2
1999-09-01	81.3	81.8	76.4	84.6	112.6			94.7	66.8
1999-10-01	83.1	83.9	78	86	116.1			98	66.9
1999-11-01	84.1	85	79	86.3	115.8			97.5	69.3
1999-12-01	84.5	85.1	80.9	85.7	119.4			96.2	70.5
2000-01-01	82.8	82.9	80.2	87.3	116	74.5	80.3	100.8	67
2000-02-01	84.3	85.3	82.3	87.5	122.1	76.7	83.1	100	70.1
2000-03-01	86.3	86.8	84.1	89.3	121.6	77	83.4	100.7	73.5
2000-04-01	88.3	88.3	85.1	92.2	126	77.6	84.5	104.1	73.9
2000-05-01	88.1	89.2	86.8	89.1	123.8	78.7	85.4	101.9	74.5
2000-06-01	88.8	88.6	86.2	92	121.4	78.7	85.1	102	75.9
2000-07-01	89.7	90.5	87.5	93.2	119.9	77.8	83.8	102.7	76.3
2000-08-01	90.2	91.4	88.7	93.4	121.1	77.2	83.5	101.9	78.8
2000-09-01	90.3	91.9	89.1	92	124.5	80.7	87	102.7	78
2000-10-01	91.9	91.8	88.8	96.3	124	80.4	86.8	104.3	79.7
2000-11-01	91.3	91.8	88.5	95.1	123.5	80.1	86.5	103.2	79.7
2000-12-01	94.7	92.9	89.6	99.2	123.5	81.2	87.5	107.5	82.3
2001-01-01	89.4	90.3	87.4	92.6	127	82.1	88.7	102	76.6
2001-02-01	89.8	91	86	94.3	121.8	81.4	87.2	102	77.5
2001-03-01	90.5	90	85	96.8	123.1	82.1	87.7	104.4	76.7
2001-04-01	86.5	87.6	82.2	90.9	120.9	83.5	89.1	99.2	73.8
2001-05-01	88.6	89.5	84.4	92.4	122.8	83.9	89.6	101.3	76.8
2001-06-01	88.7	89.2	83.4	92.7	119.8	85.8	91	100.9	76.8
2001-07-01	88.7	87.2	81.5	93.6	119.2	85	90.1	102	74.8
2001-08-01	87.9	89.1	81.2	93.5	117.6	88.2	92.9	101.1	74.8
2001-09-01	85.6	86	79.5	91.4	113.4	83.3	87.4	98.2	72.8
2001-10-01	84.3	85.5	79.4	87.1	112.7	84.6	88.9	96.8	71.9
2001-11-01	86.1	85.1	78.5	92.9	114.3	84.9	89.2	99.3	72.7
2001-12-01	87.8	87.7	80.5	93.6	116.8	86.1	90.6	99.2	76.4
2002-01-01	85.9	86.8	80.6	90	118.5	86.6	91.2	98.5	74.8
2002-02-01	86.6	87.2	81.2	90.1	117.6	85.4	90.3	98.3	75.4
2002-03-01	87.7	88.5	81.4	92.8	116.9	87.9	91.9	99.6	77.1
2002-04-01	87.4	88.1	82	91.2	117.6	88.5	92.8	98.9	77.2
2002-05-01	88.5	88.8	82.5	93.1	116.3	87	91.4	98.7	78.8
2002-06-01	88	88.7	83.2	92	117	85.2	89.6	99.6	77.9
2002-07-01	88	88.2	82.8	91.8	118.3	86.7	91.2	99.1	76.9
2002-08-01	88.7	89.1	82.1	93.6	117.7	86.6	91.4	98.6	77.7
2002-09-01	88	89	82.7	91.6	119.1	88.7	92.9	98.8	77.5
2002-10-01	86.6	87.6	82.2	88.9	118.8	87.9	92.5	98.2	76.6
2002-11-01	88	89.1	82.7	92.1	119.5	87.1	92.2	99.2	77.9
2002-12-01	86.1	87.6	81.9	88.7	119.3	86.4	91.4	97	74.7
2003-01-01	88.1	89.3	83	91.5	113.5	90.5	94.3	97.5	78.2	69.7	84.4
2003-02-01	88	89.1	83.2	90.4	112.4	89.6	93	99.5	77	68.7	83.6
2003-03-01	85.9	87.3	82.2	88.8	116.4	85.6	90.1	96.5	76.3	68.1	83.3
2003-04-01	86.8	87.2	81	91.6	112.7	86.4	90.4	98.2	75.5	67.6	82.3
2003-05-01	84.9	85.9	79.7	87.8	116.7	86.5	90.9	94.8	74.4	67.7	79.2
2003-06-01	86.3	86.6	80.4	90.8	118.1	87	91.3	96	76	69.2	82.4
2003-07-01	86.6	87.6	80.9	89.5	119.3	87.8	92.4	96.5	76.6	68.5	82.4
2003-08-01	86.8	87.4	80.4	90	114.6	89.3	93	95.1	79	69.6	84.1
2003-09-01	88	88.7	81.6	93	120.8	87.5	92.2	97.5	78.6	72	84.1
2003-10-01	89.3	89.9	82.3	94.2	118.5	89.2	93.5	99.2	79.1	73.3	84.2
2003-11-01	88.5	89.8	82.8	93.4	117.5	89.3	93.3	99.7	79.6	72.9	84.9
2003-12-01	90.3	91	84.2	94.8	116.6	90	94.2	99.9	80.4	73.4	87.1
2004-01-01	90.4	90.6	82.9	96.4	118.6	89.1	93.3	102.9	79.2	71.7	85.7
2004-02-01	91	91.7	85.2	95.5	122.6	88.2	93	102.2	80.3	73.3	86
2004-03-01	93.2	93.1	86.6	98.6	119	90.2	94.8	104.7	81.7	76.5	86.4
2004-04-01	92.5	93.7	88	96.9	116.7	89.8	93.8	101.6	83.5	77.9	87.9
2004-05-01	93.7	93.8	88	99	117.6	87.5	91.8	105.6	84.2	78.1	90.2
2004-06-01	93.4	93.4	87.4	98.9	114.2	88.7	92.3	103.1	83.3	76.4	89.7
2004-07-01	93.6	94.7	88.2	98.4	117.5	89.9	94.1	102	85	75.9	91.9
2004-08-01	91.9	93.3	88.7	95.3	111.7	87.9	91.4	99.8	83.8	76.1	90.5
2004-09-01	94.1	94.6	90.5	98.2	115.5	90.5	94	103.4	85.1	76.6	93.1
2004-10-01	94.9	95.1	90.1	99.6	113.7	89.5	92.7	104.9	84.7	75.8	92.7
2004-11-01	93.1	94.4	90.3	96.9	113	90.7	93.9	103.2	83.3	76.6	88.9
2004-12-01	97.7	95.9	90.4	105.8	114.4	91.6	95.2	107.2	90.2	83	96.9
2005-01-01	95.4	95.3	91.2	100.1	114.1	88.6	92	105	87.1	81.8	91.3
2005-02-01	93.6	94.7	90.3	97	111.9	90.5	93.7	102.2	85.6	78.5	91.4
2005-03-01	94.1	94	89.3	100.8	111.8	89.2	92.9	102.3	85.8	79.3	90.7
2005-04-01	95.1	95.4	89.7	99.8	115.3	90.4	94.4	103.8	87.4	79.7	93.9
2005-05-01	94.2	94.4	88.5	100.2	113.7	90.1	93.7	102.1	86.6	79.6	91.2
2005-06-01	95.7	96.3	89.2	103.4	113.3	90.2	93.7	102.6	87.7	81.4	93.4
2005-07-01	96.4	97	92	101.9	115.9	89.2	93.2	102.4	89.9	85.7	93.6
2005-08-01	100.6	97.7	92.3	111.9	113.2	90.5	93.8	108.5	89.9	84.6	93.3
2005-09-01	99	99.2	93.9	105.7	114.9	93.2	96.2	104.4	92.6	87.8	96.1
2005-10-01	98.9	99.3	93.9	105.2	116.9	91.9	95.2	105.1	91.8	86.7	96.6
2005-11-01	102.1	101.7	96.4	111.4	119.5	94.1	97.7	109.6	95.7	90.3	100.8
2005-12-01	102	101.6	97.1	108.1	121.2	92.7	96.5	107	96.5	87.8	103.6
2006-01-01	103	103.2	97.2	110.9	120.5	93.6	97.5	107.2	99.9	96	101.8
2006-02-01	104.4	103.4	98.6	112.1	124	92.3	96.8	109.9	98	92.6	101.3
2006-03-01	103.5	103.2	99.4	109.3	122.5	90.2	95.8	108	97.9	91.1	102.7
2006-04-01	104.2	105.2	101.2	111.3	123.1	91.4	96.3	109.5	99.3	95	102.6
2006-05-01	106.8	107.7	104.4	111.3	126	95.1	100.1	112.4	100.2	93.9	105.1
2006-06-01	105.5	106.8	105.1	109.2	122	92.5	97.4	110.2	99.5	93	104.6
2006-07-01	106.5	107.2	104.6	112.9	118.3	93.7	97.6	111.1	100.1	95.9	103.7
2006-08-01	110.4	109.9	106.3	117.3	127.9	99	102.9	115.8	104.8	99.3	108.7
2006-09-01	109.6	109	107	116.4	124.4	96.2	99.9	115.4	101.5	95.5	107.7
2006-10-01	110.1	110.9	109.1	113.7	124.6	96	99.6	114.7	103.5	97.8	109.1
2006-11-01	109.9	111	109.2	114.9	128.2	97.5	101.7	113.5	106.2	99.1	113.1
2006-12-01	112.2	112.3	109.1	118.1	126.2	96.7	100.3	117.8	106.8	102	111.2
2007-01-01	112.1	113.3	109	117.8	118	98.6	101.1	115.5	107.1	99.9	113.2
2007-02-01	113.7	114.5	110.3	121.1	117.7	99.3	101.8	116.9	110.2	103.5	115.7
2007-03-01	115.4	116.7	112.8	121.1	120.1	103.8	107.5	119.3	111.3	104.7	118.4
2007-04-01	113.7	113.4	110.3	121.5	119.1	99.6	103.4	117.3	109.7	102.9	114.7
2007-05-01	117	116.3	112.2	125.6	121.6	100.3	103.7	119.3	113.1	107.1	117.1
2007-06-01	123	117	112.7	136.6	122	100.6	104.1	123.4	119	112.6	124.7
2007-07-01	115.6	116.1	110.8	125	120.1	99.3	102.7	119.4	110.9	106	114.7
2007-08-01	115.7	116.8	111.6	124	124.3	102.6	105.5	118.3	112.1	107.6	116.1
2007-09-01	115.3	115.2	112	124.4	120.5	98.2	101.1	117.4	111.2	106.4	115.8
2007-10-01	119.8	118.4	112.8	129.3	132.5	101.2	105.5	120.9	115.6	108	122.1
2007-11-01	120.1	117.4	115.1	132.6	112.5	102.3	103.9	123.1	117	110.8	122.7
2007-12-01	116.4	118	112.6	124.2	122.4	102.3	104.3	118.8	114.6	107.7	121.5
2008-01-01	120.1	119.5	115.9	127.9	122.1	103.4	105.8	122.4	117	111.1	120
2008-02-01	121	118.7	116.3	129.7	119.4	103.7	105.9	123.5	116.6	112.7	120.7
2008-03-01	116.7	116.4	115.4	124.5	120.5	100.6	103.8	118.2	113.8	108.6	116.2
2008-04-01	121.2	119.7	116.9	128	119.7	102.3	105.6	125.3	116.4	114.2	117.7
2008-05-01	114.3	113.7	114.5	118.3	113.6	99.6	102.1	118.1	110.5	105.1	114.9
2008-06-01	113.7	114.8	115.9	115.6	116.3	99.8	102.2	117.9	108.5	105.1	111.2
2008-07-01	116	112.6	115.2	121.5	111.4	100.5	102.4	119.1	110.5	106.7	113.1
2008-08-01	112.9	112.9	113.2	115.9	116.6	101	102.9	117.4	108.7	106.6	109.6
2008-09-01	107.9	108.3	110.7	108.4	115.7	100	102.4	111.7	102.9	101.2	104.8
2008-10-01	100.8	100.9	102.2	97.4	109.3	99.6	101.1	106.5	95.5	93.7	97.1
2008-11-01	91.7	92.5	93.1	90.9	103.9	97.9	98.6	96.8	89.5	98.2	90.3
2008-12-01	84.3	85.2	82.1	81.9	100.8	97.5	98.1	90.1	79.7	79.7	79.3
2009-01-01	81.3	81.2	76.8	81.1	94	95.8	95.5	88.3	74.7	72.8	78.5
2009-02-01	82.1	80.3	74.2	83.8	94.5	94.6	94.7	93.9	74.5	74.8	76.2
2009-03-01	80.9	80.6	73.3	84.3	93.6	94.9	95.1	89.8	75.6	82.6	77.9
2009-04-01	80.4	79.9	74.9	82	91	94.4	94.3	86.3	75.3	72.9	79
2009-05-01	81	80.8	76.1	83.1	90.9	93.8	93.6	87.3	75.9	73.6	78.8
2009-06-01	83.9	83.2	78.5	85.3	91.2	97.7	97	88.8	79.5	77.8	81.7
2009-07-01	86.5	84.9	82.7	87.7	96.5	95.9	96.2	92	82.1	79.5	84.4
2009-08-01	86.4	86.1	84.6	86.3	93.1	92.2	92.1	91.1	81.2	79.4	83.4
2009-09-01	89.9	88.2	86	92.3	99.1	97.4	97.8	95.2	85	82.5	87.8
2009-10-01	87.7	88	87	85.3	94.9	95.5	95.5	91.8	83.6	81.5	87
2009-11-01	89.4	90.2	88	89.6	97	96.6	96.5	93.6	86.9	84.4	89.7
2009-12-01	90.3	90.2	86.7	93	98.4	95.9	96.2	95.3	87.2	86.9	86.7
2010-01-01	90	89.4	88.9	88.9	96.7	97.5	97.3	93.3	87.5	85.3	90
2010-02-01	90.7	91.8	90.4	89.2	97.8	95.5	95.8	91.7	90	88.6	90.6
2010-03-01	95.5	95.5	94.8	95.6	103.5	99.3	99.8	97.5	94.4	92.4	96.9
2010-04-01	97.9	98.8	100	95.9	99.4	99	99.3	98.8	96.4	95.7	97.2
2010-05-01	98.8	98.7	99.4	98	102.5	98.9	99.5	99.1	98.7	99.9	97.6
2010-06-01	101.8	101.1	101.3	102.6	102.7	100.1	100.7	99.9	102.5	102.1	102.9
2010-07-01	100.2	100.7	102	99.1	98.2	100.7	100.5	99.4	100.8	101.1	101.6
2010-08-01	103.8	103.4	103	104.7	105.2	101.5	101.6	101	106.2	105.7	107.4
2010-09-01	102.9	102.9	103.5	104.3	96.5	101.5	100.7	103.3	101.9	103.4	100.8
2010-10-01	104	103.7	103.8	104	99.1	102.3	101.8	103.5	103.8	105.2	103.3
2010-11-01	106.5	106.6	106.8	108.2	99.3	101.5	101.2	104.5	108.2	111	103.9
2010-12-01	107.8	107.5	106	109.5	99	102.3	101.7	108	109.6	109.6	107.7
2011-01-01	109.2	109.6	111.4	109.7	101.7	101.1	101.3	108.1	110.8	110.7	111.8
2011-02-01	110.4	110.9	111.5	112.1	102.4	103.5	103.3	110.3	111	110.4	110.8
2011-03-01	109.3	110	112.5	109.6	98.6	100.8	100.7	108.6	111.3	112.5	110
2011-04-01	108.8	108.3	110.3	109.8	101.4	102.3	102.2	106.6	110.7	108.5	111.1
2011-05-01	111.7	110.1	111.7	114.8	100.9	105.7	105	113.6	112	112.5	109.9
2011-06-01	113	109	107.7	120.7	95.5	103	101.9	106.5	115.6	117.5	113.2
2011-07-01	108.8	109	110	109.4	101.6	104.2	103.8	108.3	109.2	107.6	110.5
2011-08-01	110	108.1	109.4	113.3	100.7	103.4	102.9	108.4	109.9	108.3	110.7
2011-09-01	104.6	105.4	106.3	105	98	102.2	101.7	103.1	105.7	106.7	104.1
2011-10-01	105.2	104.8	105.1	106.6	94.9	102	100.8	101.9	107.4	108.5	106.9
2011-11-01	104.2	104.7	104.5	105	96.1	104.2	102.8	103.5	105.4	105	105.1
2011-12-01	107.5	108.3	107.7	107.8	94.2	105.1	103.2	103.6	111.9	116.1	106.2
2012-01-01	104.7	105.7	106.4	104.5	99	101.4	101	103.2	107.1	109.7	104.3
2012-02-01	104.9	105.8	106.3	105.4	94.6	100.1	99.6	102.6	108.3	111.9	103.7
2012-03-01	106.2	106.1	104.9	109	98.6	102.8	102.3	103.7	110.7	116.8	104.2
2012-04-01	104.9	105.9	106	106.4	99.5	101.7	100.8	101	109	114	103.8
2012-05-01	105.8	106.5	106.1	105.5	97.1	104.1	103	99.6	110.7	114.2	108.6
2012-06-01	104.6	104.8	103.7	105.5	100.5	104.1	103.1	99	111.5	117.5	105
2012-07-01	104.3	104.9	103.2	104.5	98.3	103.1	102.2	98.7	109.4	113.7	104.1
2012-08-01	105.5	106	104.7	105.5	98.8	105	103.8	98.6	111.4	114	105.6
2012-09-01	103.2	103.5	103.1	102.7	99.4	101.8	101.3	98.4	108.1	113.2	101.4
2012-10-01	104.1	103.6	102.2	106	96.1	102.9	101.8	97.2	110.3	115.2	103.1
2012-11-01	102.8	102.7	101.1	103.6	94.9	101.9	100.7	96.5	109.2	113.4	102
2012-12-01	102.2	102.9	102.3	102.3	95.6	101	99.9	97.7	108.2	112.3	102.7
2013-01-01	101.7	101.9	100.9	102.4	98.1	99.6	98.6	97.4	106.2	109.6	102.5
2013-02-01	102.6	101.8	100.3	104.5	97.2	99.9	99.1	97.5	108.2	113.1	102.5
2013-03-01	103.3	103.3	102.2	104.5	99	101.2	100	97.9	109.7	112.5	103.8
2013-04-01	101.8	102	99.8	104.3	98.3	101.5	100.4	96.2	107.8	111.8	102.8
2013-05-01	102.6	102.5	99.9	105	99	101.8	100.8	96.3	109.2	113.5	102.7
2013-06-01	104.2	103	99.9	108	100.6	99.3	98.3	98.3	110.9	115	106.3
2013-07-01	103.6	102.6	100	107.6	100.8	101.7	100.9	98	110	114	103.9
2013-08-01	105.6	104.6	101.6	110.2	99.3	101.6	100.7	100.2	111.1	116.5	104.5
2013-09-01	106.7	104.8	101.2	113	99.3	104.3	103.2	99.3	114.5	117.8	107.4
2013-10-01	104.8	103.5	102.5	108.9	100.2	103	102.1	98.8	111.6	116.9	105.8
2013-11-01	105.7	104.7	102.5	110.4	101.1	104.8	103.8	101.1	111.2	117.2	106.4
2013-12-01	106.2	104.9	102.7	111.3	100.3	102.2	101.4	99.1	114.8	120.7	108.6
2014-01-01	107.3	106.2	103.2	111.9	101.5	105.5	104.7	100.8	113.8	118.6	108.2
2014-02-01	107.1	105.2	103.1	111.8	102.1	104.9	104.2	100.5	113.6	118.2	109.7
2014-03-01	107	105.7	102.4	112.9	102.5	102.8	101.9	100.4	113.8	119.6	106.5
2014-04-01	107.6	106	104	113	104.9	104.3	103.4	100.2	115.9	120.4	108.6
2014-05-01	106	104.8	101.3	110.8	100.6	104.2	103.3	98.9	113.8	118.5	107.1
2014-06-01	105.4	105.3	101.6	110.2	102.7	104.3	103.3	98.9	112.8	119.2	107.4
2014-07-01	108.6	106.4	102	115.6	101.2	104.3	103.2	99.6	117.5	124.8	110.4
2014-08-01	106.5	105.7	102	111.3	102.7	105.6	104.4	99.2	114.3	119.5	108.5
2014-09-01	108.1	106.7	101.7	113.9	100.7	106	104.5	98.7	115.7	122.5	110
2014-10-01	109	108	102.6	117.3	102.5	105.4	104.3	100.8	116.9	124.1	110.4
2014-11-01	106.9	106.4	101.4	114.4	101.9	106.6	105.1	98.2	116.3	122.2	112.2
2014-12-01	109.6	107.7	102.8	118.3	103.7	105.4	103.7	100.2	118.9	124.7	113.6
2015-01-01	108.3	107.9	101.9	118.1	105.7	106.2	104.7	100.6	116.4	124.9	111.4
2015-02-01	108.1	107.8	101.6	117.8	105.4	108.5	107	100	117.1	124.8	111.7
2015-03-01	109.3	107.8	102.5	119	103.8	106.2	104.7	102.2	116.6	124.9	113.4
2015-04-01	111.4	109.4	102.3	124.6	105.2	109.3	107.8	102.9	119.9	127.1	114.8
2015-05-01	111	110	102.8	122.4	105	109.6	107.8	102.9	119.4	128.1	115.3
2015-06-01	113.5	110.7	102.9	125.2	105.9	111	109.2	101.5	122.8	131.4	116.9
2015-07-01	111.9	109.2	102.5	126.6	108.4	107.6	106.1	103.1	120.8	129.4	116.7
2015-08-01	109.9	107.6	101.2	120.7	108	106.5	105.2	101	118.3	124.4	118.2
2015-09-01	108.2	106.6	101.4	119.5	106.8	108.2	106.8	100.1	115.8	124.2	115.6
2015-10-01	109.7	108.7	102	121.8	106.8	110.9	109.1	101.3	118.5	127	116.9
2015-11-01	110.4	109.5	102.8	123.7	107.9	110.2	108.2	102.4	118.8	128.4	117.7
2015-12-01	110.2	109.2	101.3	122.8	108.7	111.5	109.8	101.6	118.9	129.9	117.4
2016-01-01	109.6	108.3	100.7	122.7	111	113.4	111.7	100.4	119.3	131.2	116
2016-02-01	109.5	108.3	100.5	124	108	110	107.9	101	118.4	128.7	116.2
2016-03-01	108.6	107.6	99.5	125	107.5	109.8	108.1	99.9	117.9	130.2	116.2
